# Supplementary material for: Transparent Graphene Interfaces for Capacitive Recordings from hiPSC-Derived Cardiomyocyte Monolayers: A Proof-of-Concept Study
Source: Sensors (Basel). 2026 Jul 10;26(14):4383. doi: 10.3390/s26144383 (PMC13431396; doi:10.3390/s26144383)
Supplement: Supplementary file 1 [file sensors-26-04383-s001.zip]

Archive with 2 entries (2 files):
- Supplementary Materials.pdf
- Video S1. hiPSC-CM on graphene sensor.mp4
